# Supplementary material for: Isolation and Identification of Endophytic Bacteria Bacillus sp. ME9 That Exhibits Biocontrol Activity against Xanthomonas phaseoli pv. manihotis
Source: Biology (Basel). 2023 Sep 12;12(9):1231. doi: 10.3390/biology12091231 (PMC10525512; doi:10.3390/biology12091231)
Supplement: Supplementary file 1 [file biology-12-01231-s001.zip]

Archive with 1 entries (1 files):
- biology-2574923-supplementary.pdf
